# Supplementary material for: Predictors for Adherence to Treatment Strategies in Elderly HNSCC Patients
Source: Cancers (Basel). 2022 Jan 14;14(2):423. doi: 10.3390/cancers14020423 (PMC8774262; doi:10.3390/cancers14020423)
Supplement: Supplementary file 1 [file cancers-14-00423-s001.zip]

Archive with 1 entries (1 files):
- cancers-1536283-supplementary.pdf
